# Supplementary material for: Hericium erinaceus Promotes Anti-Inflammatory Effects and Regulation of Metabolites in an Animal Model of Cerebellar Ataxia
Source: Int J Mol Sci. 2023 Mar 23;24(7):6089. doi: 10.3390/ijms24076089 (PMC10094689; doi:10.3390/ijms24076089)
Supplement: Supplementary file 1 [file ijms-24-06089-s001.zip]

Archive with 1 entries (1 files):
- ijms-2285884-supplementary.pdf
